# Supplementary material for: Transposable Element Is Predictive of Chemotherapy- and Immunotherapy-Related Overall Survival in Glioma
Source: Biomedicines. 2025 May 12;13(5):1177. doi: 10.3390/biomedicines13051177 (PMC12109447; doi:10.3390/biomedicines13051177)
Supplement: Supplementary file 1 [file biomedicines-13-01177-s001.zip]

Archive with 2 entries (2 files):
- biomedicines-3597848-supplementary-figures.pdf
- biomedicines-3597848-supplementary.xlsx
