# Supplementary material for: Transposable Element Is Predictive of Chemotherapy- and Immunotherapy-Related Overall Survival in Glioma
Source: Biomedicines. 2025 May 12;13(5):1177. doi: 10.3390/biomedicines13051177 (PMC12109447; doi:10.3390/biomedicines13051177)
Supplement: Supplementary file 1 [file biomedicines-13-01177-s001.zip › biomedicines-3597848-supplementary.xlsx]

## Sheet: Table S1
Supplementary Table S1
Gene signatures from the MSigDB database Used for GSVA Analysis
Supplementary Table S1A. 74 DNA damage repair signatures
Supplementary Table S1B. 21 DNA damage repair signatures (Reactome)
Supplementary Table S1C. 16 senescence signatures
Supplementary Table S1D. 8 glycolysis signatures

## Sheet: Table S1A
Supplementary Table 1A. 74 DNA damage repair signatures
GOBP_BASE_EXCISION_REPAIR
GOBP_BASE_EXCISION_REPAIR_AP_SITE_FORMATION
GOBP_DNA_LIGATION_INVOLVED_IN_DNA_REPAIR
GOBP_DNA_REPAIR
GOBP_DNA_SYNTHESIS_INVOLVED_IN_DNA_REPAIR
GOBP_DOUBLE_STRAND_BREAK_REPAIR
GOBP_DOUBLE_STRAND_BREAK_REPAIR_INVOLVED_IN_MEIOTIC_RECOMBINATION
GOBP_DOUBLE_STRAND_BREAK_REPAIR_VIA_BREAK_INDUCED_REPLICATION
GOBP_DOUBLE_STRAND_BREAK_REPAIR_VIA_NONHOMOLOGOUS_END_JOINING
GOBP_DOUBLE_STRAND_BREAK_REPAIR_VIA_SINGLE_STRAND_ANNEALING
GOBP_DOUBLE_STRAND_BREAK_REPAIR_VIA_SYNTHESIS_DEPENDENT_STRAND_ANNEALING
GOBP_INTERSTRAND_CROSS_LINK_REPAIR
GOBP_MISMATCH_REPAIR
GOBP_MITOCHONDRIAL_DNA_REPAIR
GOBP_NEGATIVE_REGULATION_OF_DNA_REPAIR
GOBP_NUCLEOTIDE_EXCISION_REPAIR
GOBP_NUCLEOTIDE_EXCISION_REPAIR_DNA_GAP_FILLING
GOBP_NUCLEOTIDE_EXCISION_REPAIR_DNA_INCISION
GOBP_POSITIVE_REGULATION_OF_DNA_REPAIR
GOBP_POSTREPLICATION_REPAIR
GOBP_PROTEIN_DNA_COVALENT_CROSS_LINKING_REPAIR
GOBP_PROTEIN_REPAIR
GOBP_RECOMBINATIONAL_REPAIR
GOBP_REGULATION_OF_DNA_REPAIR
GOBP_REGULATION_OF_DOUBLE_STRAND_BREAK_REPAIR_VIA_HOMOLOGOUS_RECOMBINATION
GOBP_REPLICATION_BORN_DOUBLE_STRAND_BREAK_REPAIR_VIA_SISTER_CHROMATID_EXCHANGE
GOBP_TRANSCRIPTION_COUPLED_NUCLEOTIDE_EXCISION_REPAIR
GOBP_UV_DAMAGE_EXCISION_REPAIR
GOCC_DNA_REPAIR_COMPLEX
HALLMARK_DNA_REPAIR
HP_ABNORMALITY_OF_DNA_REPAIR
HP_DEFECTIVE_DNA_REPAIR_AFTER_ULTRAVIOLET_RADIATION_DAMAGE
KAUFFMANN_DNA_REPAIR_GENES
KEGG_BASE_EXCISION_REPAIR
KEGG_MISMATCH_REPAIR
KEGG_NUCLEOTIDE_EXCISION_REPAIR
MATZUK_MEIOTIC_AND_DNA_REPAIR
REACTOME_DISEASES_OF_DNA_REPAIR
REACTOME_DNA_DOUBLE_STRAND_BREAK_REPAIR
REACTOME_DNA_REPAIR
REACTOME_GAP_FILLING_DNA_REPAIR_SYNTHESIS_AND_LIGATION_IN_GG_NER
REACTOME_REPAIR_SYNTHESIS_FOR_GAP_FILLING_BY_DNA_POL_IN_TC_NER
REACTOME_SUMOYLATION_OF_DNA_DAMAGE_RESPONSE_AND_REPAIR_PROTEINS
REACTOME_TP53_REGULATES_TRANSCRIPTION_OF_DNA_REPAIR_GENES
WP_DNA_MISMATCH_REPAIR
WP_DNA_REPAIR_PATHWAYS_FULL_NETWORK
GOBP_BASE_EXCISION_REPAIR_GAP_FILLING
GOBP_DNA_DEALKYLATION_INVOLVED_IN_DNA_REPAIR
GOBP_DOUBLE_STRAND_BREAK_REPAIR_VIA_CLASSICAL_NONHOMOLOGOUS_END_JOINING
GOBP_NEGATIVE_REGULATION_OF_DOUBLE_STRAND_BREAK_REPAIR_VIA_HOMOLOGOUS_RECOMBINATION
GOBP_NEGATIVE_REGULATION_OF_DOUBLE_STRAND_BREAK_REPAIR_VIA_NONHOMOLOGOUS_END_JOINING
GOBP_POSITIVE_REGULATION_OF_DOUBLE_STRAND_BREAK_REPAIR_VIA_HOMOLOGOUS_RECOMBINATION
GOBP_POSITIVE_REGULATION_OF_DOUBLE_STRAND_BREAK_REPAIR_VIA_NONHOMOLOGOUS_END_JOINING
GOBP_PYRIMIDINE_DIMER_REPAIR
GOBP_REGULATION_OF_DOUBLE_STRAND_BREAK_REPAIR_VIA_NONHOMOLOGOUS_END_JOINING
GOBP_SINGLE_STRAND_BREAK_REPAIR
GOMF_MISMATCH_REPAIR_COMPLEX_BINDING
REACTOME_BASE_EXCISION_REPAIR
REACTOME_DISEASES_OF_BASE_EXCISION_REPAIR
REACTOME_DISEASES_OF_MISMATCH_REPAIR_MMR
REACTOME_DOUBLE_STRAND_BREAK_REPAIR
REACTOME_FORMATION_OF_TRANSCRIPTION_COUPLED_NER_TC_NER_REPAIR_COMPLEX
REACTOME_GLOBAL_GENOME_NUCLEOTIDE_EXCISION_REPAIR_GG_NER
REACTOME_HOMOLOGOUS_RECOMBINATION_REPAIR_OF_REPLICATION_INDEPENDENT_DOUBLE_STRAND_BREAKS
REACTOME_HOMOLOGY_DIRECTED_REPAIR
REACTOME_MISMATCH_REPAIR
REACTOME_NUCLEOTIDE_EXCISION_REPAIR
REACTOME_PCNA_DEPENDENT_LONG_PATCH_BASE_EXCISION_REPAIR
REACTOME_POLB_DEPENDENT_LONG_PATCH_BASE_EXCISION_REPAIR
REACTOME_PROTEIN_REPAIR
REACTOME_TRANSCRIPTION_COUPLED_NUCLEOTIDE_EXCISION_REPAIR_TC_NER
WP_BASE_EXCISION_REPAIR
WP_NUCLEOTIDE_EXCISION_REPAIR
WP_NUCLEOTIDE_EXCISION_REPAIR_IN_XERODERMA_PIGMENTOSUM

## Sheet: Table S1B
Supplementary Table 1B. 21 DNA damage repair signatures (Reactome)
REACTOME_DISEASES_OF_DNA_REPAIR
REACTOME_DNA_DOUBLE_STRAND_BREAK_REPAIR
REACTOME_DNA_REPAIR
REACTOME_GAP_FILLING_DNA_REPAIR_SYNTHESIS_AND_LIGATION_IN_GG_NER
REACTOME_REPAIR_SYNTHESIS_FOR_GAP_FILLING_BY_DNA_POL_IN_TC_NER
REACTOME_SUMOYLATION_OF_DNA_DAMAGE_RESPONSE_AND_REPAIR_PROTEINS
REACTOME_TP53_REGULATES_TRANSCRIPTION_OF_DNA_REPAIR_GENES
REACTOME_BASE_EXCISION_REPAIR
REACTOME_DISEASES_OF_BASE_EXCISION_REPAIR
REACTOME_DISEASES_OF_MISMATCH_REPAIR_MMR
REACTOME_DOUBLE_STRAND_BREAK_REPAIR
REACTOME_FORMATION_OF_TRANSCRIPTION_COUPLED_NER_TC_NER_REPAIR_COMPLEX
REACTOME_GLOBAL_GENOME_NUCLEOTIDE_EXCISION_REPAIR_GG_NER
REACTOME_HOMOLOGOUS_RECOMBINATION_REPAIR_OF_REPLICATION_INDEPENDENT_DOUBLE_STRAND_BREAKS
REACTOME_HOMOLOGY_DIRECTED_REPAIR
REACTOME_MISMATCH_REPAIR
REACTOME_NUCLEOTIDE_EXCISION_REPAIR
REACTOME_PCNA_DEPENDENT_LONG_PATCH_BASE_EXCISION_REPAIR
REACTOME_POLB_DEPENDENT_LONG_PATCH_BASE_EXCISION_REPAIR
REACTOME_PROTEIN_REPAIR
REACTOME_TRANSCRIPTION_COUPLED_NUCLEOTIDE_EXCISION_REPAIR_TC_NER

## Sheet: Table S1C
Supplementary Table 1C. 16 senescence signatures
COURTOIS_SENESCENCE_TRIGGERS
REACTOME_DNA_DAMAGE_TELOMERE_STRESS_INDUCED_SENESCENCE
TANG_SENESCENCE_TP53_TARGETS_DN
TANG_SENESCENCE_TP53_TARGETS_UP
REACTOME_OXIDATIVE_STRESS_INDUCED_SENESCENCE-C2
REACTOME_SENESCENCE_ASSOCIATED_SECRETORY_PHENOTYPE_SASP-C2
REACTOME_CELLULAR_SENESCENCE-C2
REACTOME_FORMATION_OF_SENESCENCE_ASSOCIATED_HETEROCHROMATIN_FOCI_SAHF-C2
REACTOME_ONCOGENE_INDUCED_SENESCENCE-C2
REACTOME_DNA_DAMAGE_TELOMERE_STRESS_INDUCED_SENESCENCE-C2
WP_PROSTAGLANDIN_AND_LEUKOTRIENE_METABOLISM_IN_SENESCENCE-C2
WP_KYNURENINE_PATHWAY_AND_LINKS_TO_CELL_SENESCENCE-C2
WP_TCA_CYCLE_IN_SENESCENCE-C2
WP_SPHINGOLIPID_METABOLISM_IN_SENESCENCE-C2
WP_NAD_METABOLISM_IN_ONCOGENEINDUCED_SENESCENCE_AND_MITOCHONDRIAL_DYSFUNCTIONASSOCIATED_SENESCENCE-C2
WP_GLYCOLYSIS_IN_SENESCENCE-C2

## Sheet: Table S1D
Supplementary Table 1D. 8 glycolysis signatures
MOOTHA_GLYCOLYSIS
HALLMARK_GLYCOLYSIS-H
REACTOME_GLYCOLYSIS-C2
REACTOME_REGULATION_OF_GLYCOLYSIS_BY_FRUCTOSE_2_6_BISPHOSPHATE_METABOLISM-C2
WP_HIF1A_AND_PPARG_REGULATION_OF_GLYCOLYSIS-C2
WP_AEROBIC_GLYCOLYSIS-C2
WP_GLYCOLYSIS_AND_GLUCONEOGENESIS-C2
WP_GLYCOLYSIS_IN_SENESCENCE-C2

## Sheet: Table S2.
Supplementary Table 2
Demographic characteristics of the main datasets used in this study
Table S2A. Summary of demographics
Table S2B. Detailed demographics of GSE48865
Table S2C. Detailed demographics of TCGA-GBM
Table S2D. Detailed demographics of TCGA-LGG

## Sheet: Table S2A.
Table S2A. Summary of demographics
		GSE48865	TCGA-GBM	TCGA-LGG
		(N=153)	(N=108)	(N=175)
Age
	<60	135	59	150
	>=60	18	49	25
Gender
	Female	57	31	83
	Male	96	77	92
Grade
	NA	1	0	1
	WHO II	33	0	55
	WHO III	53	0	119
	WHO IV	66	108	0
IDH_mutation_status
	Mutant	77	7	137
	Wildtype	76	76	38
MGMTp_methylation_status
	methylated	81
	NA	6
	un-methylated	66
PRS_type
	NA	1
	Primary	100
	Recurrent	40
	Secondary	12
1p19q_codeletion_status
	Codel	31
	NA	1
	Non-codel	121

## Sheet: Table S2B.
Table S2B. Detailed demographics of GSE48865
Patient_ID	Age	Gender	Grade	IDH_mutation_status	1p19q_codeletion_status	MGMTp_methylation_status
CGGA_1006	42	Male	III	Wildtype	Non-codel	un-methylated
CGGA_1007	57	Female	IV	Wildtype	Non-codel	un-methylated
CGGA_1022	62	Female	II	Wildtype	Non-codel	un-methylated
CGGA_1024	64	Male	IV	Wildtype	Non-codel	methylated
CGGA_1026	57	Male	IV	Wildtype	Non-codel	methylated
CGGA_1034	23	Male	III	Wildtype	Non-codel	un-methylated
CGGA_1039	40	c	IV	Wildtype	Non-codel	methylated
CGGA_1045	79	Male	IV	Wildtype	Non-codel	un-methylated
CGGA_1049	58	Male	IV	Wildtype	Non-codel	un-methylated
CGGA_1072	26	Male	IV	Wildtype	Non-codel	un-methylated
CGGA_1078	61	Female	IV	Wildtype	Non-codel	methylated
CGGA_1124	47	Male	IV	Wildtype	Non-codel	un-methylated
CGGA_1140	49	Female	III	Wildtype	Non-codel	methylated
CGGA_1145	41	Male	III	Wildtype	Non-codel	methylated
CGGA_1177	40	Male	IV	Wildtype	Non-codel	un-methylated
CGGA_1218	53	Male	IV	Wildtype	Non-codel	un-methylated
CGGA_1234	32	Male	IV	Wildtype	Non-codel	un-methylated
CGGA_1237	62	Male	IV	Wildtype	Non-codel	un-methylated
CGGA_1251	42	Female	IV	Wildtype	Non-codel	un-methylated
CGGA_1271	17	Male	IV	Wildtype	Non-codel	methylated
CGGA_1280	74	Male	III	Wildtype	Non-codel	un-methylated
CGGA_1281	45	Male	III	Wildtype	Codel	methylated
CGGA_1284	73	Male	III	Wildtype	Non-codel	un-methylated
CGGA_1292	17	Male	III	Wildtype	Non-codel	methylated
CGGA_1301	48	Male	IV	Wildtype	Non-codel	un-methylated
CGGA_1313	42	Male	IV	Wildtype	Non-codel	un-methylated
CGGA_1338	61	Female	IV	Wildtype	Non-codel	methylated
CGGA_1340	35	Male	III	Wildtype	Non-codel	un-methylated
CGGA_1342	47	Male	IV	Wildtype	Non-codel	un-methylated
CGGA_1343	34	Male	IV	Wildtype	Non-codel	methylated
CGGA_1408	64	Female	III	Wildtype	Non-codel	un-methylated
CGGA_1411	40	Female	III	Wildtype	Non-codel	methylated
CGGA_235	24	Male	II	Mutant	Codel	methylated
CGGA_274	55	Female	IV	Wildtype	Non-codel	un-methylated
CGGA_309	44	Male	NA	Wildtype	NA	un-methylated
CGGA_318	40	Female	IV	Wildtype	Non-codel	un-methylated
CGGA_330	45	Male	III	Wildtype	Non-codel	un-methylated
CGGA_413	54	Male	IV	Wildtype	Non-codel	un-methylated
CGGA_426	50	Male	III	Wildtype	Non-codel	un-methylated
CGGA_448	64	Male	III	Wildtype	Non-codel	un-methylated
CGGA_483	59	Female	IV	Wildtype	Non-codel	un-methylated
CGGA_488	23	Male	III	Wildtype	Non-codel	un-methylated
CGGA_493	32	Female	II	Mutant	Non-codel	un-methylated
CGGA_494	58	Female	IV	Wildtype	Non-codel	methylated
CGGA_564	47	Male	III	Wildtype	Non-codel	methylated
CGGA_578	61	Female	III	Wildtype	Non-codel	methylated
CGGA_604	46	Male	IV	Wildtype	Non-codel	methylated
CGGA_616	43	Male	III	Wildtype	Non-codel	methylated
CGGA_630	43	Male	III	Mutant	Codel	methylated
CGGA_633	56	Female	II	Wildtype	Non-codel	un-methylated
CGGA_643	56	Male	III	Wildtype	Non-codel	un-methylated
CGGA_658	55	Male	IV	Wildtype	Non-codel	methylated
CGGA_659	50	Female	II	Wildtype	Non-codel	un-methylated
CGGA_669	56	Female	IV	Wildtype	Codel	un-methylated
CGGA_676	60	Male	IV	Wildtype	Non-codel	un-methylated
CGGA_678	56	Male	III	Wildtype	Non-codel	un-methylated
CGGA_680	44	Male	IV	Wildtype	Non-codel	un-methylated
CGGA_700	24	Female	IV	Mutant	Non-codel	methylated
CGGA_727	45	Male	III	Wildtype	Non-codel	methylated
CGGA_796	60	Male	II	Wildtype	Non-codel	un-methylated
CGGA_802	42	Male	IV	Wildtype	Non-codel	un-methylated
CGGA_804	53	Female	IV	Wildtype	Non-codel	methylated
CGGA_807	42	Male	II	Wildtype	Non-codel	NA
CGGA_808	38	Male	IV	Wildtype	Non-codel	un-methylated
CGGA_837	57	Male	IV	Wildtype	Non-codel	methylated
CGGA_842	63	Female	IV	Wildtype	Non-codel	un-methylated
CGGA_848	54	Female	IV	Wildtype	Non-codel	un-methylated
CGGA_878	42	Male	IV	Wildtype	Non-codel	un-methylated
CGGA_D02	44	Male	IV	Wildtype	Non-codel	methylated
CGGA_D03	44	Male	IV	Wildtype	Non-codel	methylated
CGGA_D06	49	Female	III	Wildtype	Codel	un-methylated
CGGA_D11	53	Female	III	Wildtype	Non-codel	methylated
CGGA_D32	61	Male	IV	Wildtype	Non-codel	un-methylated
CGGA_D37	55	Male	IV	Wildtype	Non-codel	un-methylated
CGGA_D57	40	Male	IV	Wildtype	Non-codel	NA
CGGA_J130	40	Male	II	Wildtype	Non-codel	NA
CGGA_1005	41	Female	II	Mutant	Non-codel	methylated
CGGA_1027	37	Male	III	Mutant	Codel	methylated
CGGA_1031	31	Female	II	Mutant	Non-codel	un-methylated
CGGA_1050	39	Male	II	Mutant	Codel	methylated
CGGA_1060	42	Male	IV	Mutant	Non-codel	methylated
CGGA_1061	43	Female	III	Mutant	Non-codel	un-methylated
CGGA_1094	40	Female	III	Mutant	Non-codel	methylated
CGGA_1113	34	Male	III	Mutant	Codel	methylated
CGGA_1136	38	Female	IV	Mutant	Non-codel	methylated
CGGA_1170	25	Male	IV	Mutant	Non-codel	methylated
CGGA_1175	36	Female	IV	Mutant	Non-codel	methylated
CGGA_1189	34	Female	III	Mutant	Codel	methylated
CGGA_1190	45	Female	III	Mutant	Non-codel	methylated
CGGA_1215	37	Male	III	Mutant	Non-codel	methylated
CGGA_1227	46	Female	IV	Wildtype	Non-codel	methylated
CGGA_1231	31	Female	III	Wildtype	Non-codel	un-methylated
CGGA_1287	29	Male	IV	Mutant	Non-codel	un-methylated
CGGA_1307	25	Female	III	Mutant	Non-codel	un-methylated
CGGA_1322	10	Male	III	Mutant	Non-codel	methylated
CGGA_1324	42	Male	IV	Mutant	Codel	methylated
CGGA_1329	43	Female	III	Mutant	Non-codel	methylated
CGGA_1330	47	Male	II	Mutant	Non-codel	methylated
CGGA_1381	36	Female	IV	Mutant	Non-codel	methylated
CGGA_1384	39	Female	IV	Mutant	Non-codel	methylated
CGGA_1388	37	Male	III	Mutant	Non-codel	methylated
CGGA_1394	37	Male	IV	Mutant	Non-codel	methylated
CGGA_1406	34	Male	II	Mutant	Non-codel	methylated
CGGA_1409	24	Female	IV	Mutant	Non-codel	un-methylated
CGGA_1412	48	Female	IV	Mutant	Codel	methylated
CGGA_236	47	Male	II	Mutant	Codel	methylated
CGGA_245	39	Female	III	Mutant	Non-codel	NA
CGGA_254	38	Male	II	Mutant	Codel	methylated
CGGA_256	39	Male	II	Mutant	Non-codel	un-methylated
CGGA_283	47	Female	II	Mutant	Codel	methylated
CGGA_300	35	Female	II	Mutant	Non-codel	un-methylated
CGGA_314	39	Male	III	Mutant	Codel	un-methylated
CGGA_374	37	Male	IV	Mutant	Non-codel	methylated
CGGA_431	41	Male	III	Mutant	Codel	methylated
CGGA_458	51	Male	II	Mutant	Non-codel	methylated
CGGA_485	31	Male	II	Mutant	Codel	un-methylated
CGGA_490	37	Female	III	Mutant	Codel	methylated
CGGA_491	36	Female	IV	Mutant	Non-codel	methylated
CGGA_510	42	Male	III	Mutant	Codel	methylated
CGGA_545	38	Female	IV	Mutant	Non-codel	methylated
CGGA_591	50	Female	III	Mutant	Non-codel	methylated
CGGA_598	61	Female	III	Mutant	Codel	methylated
CGGA_603	32	Male	III	Mutant	Non-codel	methylated
CGGA_605	43	Male	III	Mutant	Non-codel	methylated
CGGA_635	45	Male	II	Mutant	Codel	un-methylated
CGGA_675	23	Female	II	Mutant	Codel	un-methylated
CGGA_685	20	Female	II	Mutant	Non-codel	methylated
CGGA_698	61	Female	II	Mutant	Non-codel	un-methylated
CGGA_710	41	Male	IV	Mutant	Non-codel	methylated
CGGA_757	45	Male	II	Mutant	Non-codel	un-methylated
CGGA_838	36	Female	II	Mutant	Codel	un-methylated
CGGA_843	29	Male	II	Mutant	Codel	NA
CGGA_884	48	Female	II	Mutant	Non-codel	methylated
CGGA_899	48	Male	IV	Mutant	Non-codel	methylated
CGGA_D04	37	Male	II	Mutant	Non-codel	methylated
CGGA_D15	38	Female	II	Mutant	Codel	methylated
CGGA_D27	33	Male	III	Mutant	Codel	un-methylated
CGGA_D34	45	Male	IV	Mutant	Non-codel	methylated
CGGA_D40	44	Male	II	Mutant	Non-codel	methylated
CGGA_D45	32	Male	III	Mutant	Non-codel	methylated
CGGA_D46	36	Female	III	Mutant	Non-codel	methylated
CGGA_D47	36	Male	II	Mutant	Codel	methylated
CGGA_D48	23	Female	III	Mutant	Non-codel	methylated
CGGA_D52	46	Male	III	Mutant	Codel	un-methylated
CGGA_J023	36	Male	III	Mutant	Non-codel	NA
CGGA_1008	54	Female	IV	Wildtype	Non-codel	un-methylated
CGGA_1099	8	Male	IV	Wildtype	Non-codel	un-methylated
CGGA_1116	43	Female	IV	Mutant	Non-codel	methylated
CGGA_1119	52	Male	IV	Mutant	Codel	methylated
CGGA_1197	43	Male	IV	Mutant	Codel	methylated
CGGA_1246	53	Male	III	Mutant	Codel	methylated
CGGA_247	60	Male	III	Mutant	Non-codel	methylated
CGGA_738	43	Male	II	Mutant	Non-codel	un-methylated

## Sheet: Table S2C.
Table S2C. Detailed demographics of TCGA-GBM
Patient_ID	Age	Gender	Grade	Subtype
TCGA-41-3915	48	MALE	IV	GBM_IDHwt
TCGA-28-5213	72	MALE	IV	GBM_IDHwt
TCGA-02-0055	NA	FEMALE	IV	GBM_IDHwt
TCGA-06-2559	83	MALE	IV	GBM_IDHwt
TCGA-15-1444	21	MALE	IV	NA
TCGA-28-5204	72	MALE	IV	GBM_IDHwt
TCGA-06-0744	NA	MALE	IV	NA
TCGA-06-2562	81	MALE	IV	GBM_IDHwt
TCGA-06-0686	NA	MALE	IV	NA
TCGA-12-1597	62	FEMALE	IV	NA
TCGA-06-5416	23	FEMALE	IV	GBM
TCGA-14-0736	NA	MALE	IV	GBM
TCGA-12-3652	60	MALE	IV	GBM_IDHwt
TCGA-14-1034	60	FEMALE	IV	GBM_IDHwt
TCGA-27-2521	34	MALE	IV	GBM_IDHmut-non-codel
TCGA-32-2615	62	MALE	IV	GBM_IDHwt
TCGA-27-1835	53	FEMALE	IV	GBM_IDHwt
TCGA-06-0178	NA	MALE	IV	NA
TCGA-19-2620	70	MALE	IV	GBM_IDHwt
TCGA-32-4213	47	FEMALE	IV	GBM_IDHwt
TCGA-06-0743	NA	MALE	IV	NA
TCGA-02-2483	43	MALE	IV	GBM_IDHmut-non-codel
TCGA-06-0129	NA	MALE	IV	GBM_IDHmut-non-codel
TCGA-06-0174	NA	MALE	IV	NA
TCGA-06-0168	NA	FEMALE	IV	NA
TCGA-06-5413	67	MALE	IV	GBM_IDHwt
TCGA-06-0171	NA	MALE	IV	GBM_IDHwt
TCGA-12-5299	56	FEMALE	IV	GBM_IDHwt
TCGA-19-4065	36	MALE	IV	GBM
TCGA-19-4065	36	MALE	IV	GBM
TCGA-06-5414	61	MALE	IV	GBM_IDHwt
TCGA-06-2570	21	FEMALE	IV	GBM_IDHmut-non-codel
TCGA-06-0130	NA	MALE	IV	GBM_IDHwt
TCGA-41-2571	89	MALE	IV	GBM_IDHwt
TCGA-28-2513	69	FEMALE	IV	GBM_IDHwt
TCGA-26-1442	43	MALE	IV	GBM_IDHmut-non-codel
TCGA-12-0619	NA	MALE	IV	NA
TCGA-15-0742	NA	MALE	IV	NA
TCGA-28-1747	44	MALE	IV	GBM_IDHwt
TCGA-12-3650	46	MALE	IV	GBM_IDHwt
TCGA-19-1389	51	MALE	IV	GBM_IDHwt
TCGA-27-1832	59	FEMALE	IV	GBM_IDHwt
TCGA-06-5408	54	FEMALE	IV	GBM_IDHwt
TCGA-32-2634	82	MALE	IV	GBM_IDHwt
TCGA-06-2561	53	FEMALE	IV	GBM_IDHwt
TCGA-14-1034	60	FEMALE	IV	GBM_IDHwt
TCGA-19-1787	48	MALE	IV	GBM
TCGA-27-1831	66	MALE	IV	GBM_IDHwt
TCGA-27-2528	62	MALE	IV	GBM_IDHwt
TCGA-06-0152	NA	MALE	IV	GBM_IDHwt
TCGA-19-2619	55	FEMALE	IV	GBM_IDHwt
TCGA-12-5295	60	FEMALE	IV	GBM_IDHwt
TCGA-12-0616	NA	FEMALE	IV	NA
TCGA-06-0125	NA	FEMALE	IV	GBM_IDHwt
TCGA-27-2524	56	MALE	IV	GBM_IDHwt
TCGA-06-0211	NA	MALE	IV	GBM_IDHwt
TCGA-06-0878	NA	MALE	IV	GBM_IDHwt
TCGA-28-2514	45	MALE	IV	GBM_IDHwt
TCGA-41-2572	67	MALE	IV	GBM_IDHwt
TCGA-32-5222	66	MALE	IV	GBM_IDHwt
TCGA-06-2563	72	FEMALE	IV	GBM_IDHwt
TCGA-12-0618	NA	MALE	IV	NA
TCGA-32-2638	67	MALE	IV	GBM_IDHwt
TCGA-14-0790	NA	FEMALE	IV	GBM_IDHwt
TCGA-27-2519	48	MALE	IV	GBM_IDHwt
TCGA-14-1402	58	FEMALE	IV	NA
TCGA-08-0386	NA	MALE	IV	NA
TCGA-41-5651	59	FEMALE	IV	GBM_IDHwt
TCGA-06-0158	NA	MALE	IV	NA
TCGA-14-1823	58	FEMALE	IV	GBM_IDHwt
TCGA-19-5960	56	MALE	IV	GBM_IDHwt
TCGA-19-0957	NA	FEMALE	IV	GBM_IDHwt
TCGA-06-0211	NA	MALE	IV	GBM_IDHwt
TCGA-76-4926	68	MALE	IV	GBM_IDHwt
TCGA-02-2485	53	MALE	IV	GBM_IDHwt
TCGA-26-5132	74	MALE	IV	GBM_IDHwt
TCGA-28-5208	52	MALE	IV	GBM_IDHwt
TCGA-19-2629	60	MALE	IV	GBM_IDHmut-non-codel
TCGA-12-3653	34	FEMALE	IV	GBM_IDHwt
TCGA-06-0211	NA	MALE	IV	GBM_IDHwt
TCGA-02-2486	64	MALE	IV	GBM_IDHwt
TCGA-06-5412	78	FEMALE	IV	GBM_IDHwt
TCGA-28-2509	77	FEMALE	IV	GBM_IDHwt
TCGA-27-1830	57	MALE	IV	GBM_IDHwt
TCGA-14-0789	NA	MALE	IV	GBM_IDHwt
TCGA-27-2523	63	MALE	IV	GBM_IDHwt
TCGA-06-5859	63	MALE	IV	GBM_IDHwt
TCGA-06-0644	NA	MALE	IV	NA
TCGA-12-0821	NA	MALE	IV	GBM_IDHwt
TCGA-06-0141	NA	MALE	IV	GBM_IDHwt
TCGA-06-0221	NA	MALE	IV	GBM_IDHmut-non-codel
TCGA-27-1837	36	MALE	IV	GBM_IDHwt
TCGA-06-0139	NA	MALE	IV	NA
TCGA-06-5417	45	FEMALE	IV	NA
TCGA-28-5218	63	MALE	IV	GBM_IDHwt
TCGA-06-5411	51	MALE	IV	GBM_IDHwt
TCGA-32-2616	48	FEMALE	IV	GBM
TCGA-27-1834	56	MALE	IV	GBM_IDHwt
TCGA-06-5858	45	FEMALE	IV	GBM_IDHwt
TCGA-06-2565	59	MALE	IV	GBM_IDHwt
TCGA-26-5133	59	MALE	IV	GBM_IDHwt
TCGA-06-5415	60	MALE	IV	GBM_IDHwt
TCGA-32-1970	59	MALE	IV	GBM_IDHwt
TCGA-06-0125	NA	FEMALE	IV	GBM_IDHwt
TCGA-14-1829	57	MALE	IV	GBM_IDHwt
TCGA-28-5216	52	MALE	IV	GBM_IDHwt
TCGA-06-0184	NA	MALE	IV	NA
TCGA-06-0882	NA	MALE	IV	GBM_IDHwt

## Sheet: Table S2D.
Table S2D. Detailed demographics of TCGA-LGG
Patient_ID	Age	Gender	Grade	Subtype
TCGA-DB-A64O	59	MALE	II	LGG_IDHwt
TCGA-QH-A65Z	54	MALE	II	LGG_IDHmut-codel
TCGA-HT-7693	51	FEMALE	II	LGG_IDHmut-non-codel
TCGA-E1-5304	42	MALE	III	LGG_IDHmut-non-codel
TCGA-HW-A5KJ	68	MALE	III	LGG_IDHmut-codel
TCGA-HT-7601	30	FEMALE	III	LGG_IDHmut-non-codel
TCGA-DU-7309	41	FEMALE	III	LGG_IDHmut-non-codel
TCGA-HW-8320	36	MALE	III	LGG_IDHmut-non-codel
TCGA-DH-5141	32	MALE	III	LGG_IDHmut-codel
TCGA-DB-A64V	54	MALE	II	LGG_IDHmut-codel
TCGA-DU-7302	48	FEMALE	III	LGG_IDHmut-codel
TCGA-DU-8163	29	MALE	III	LGG_IDHmut-non-codel
TCGA-DB-A64X	56	FEMALE	III	LGG_IDHmut-non-codel
TCGA-E1-5322	38	FEMALE	II	LGG_IDHmut-non-codel
TCGA-DU-7300	53	FEMALE	III	LGG_IDHmut-codel
TCGA-HT-7609	34	MALE	III	LGG_IDHmut-non-codel
TCGA-HT-A61B	22	MALE	III	LGG_IDHmut-non-codel
TCGA-HT-7477	62	MALE	III	LGG_IDHmut-non-codel
TCGA-DU-6407	35	FEMALE	II	LGG_IDHmut-non-codel
TCGA-DU-6405	51	FEMALE	III	LGG_IDHwt
TCGA-DU-A5TT	70	MALE	III	LGG_IDHwt
TCGA-DU-7301	53	MALE	II	LGG_IDHmut-non-codel
TCGA-DU-8165	60	FEMALE	III	LGG_IDHwt
TCGA-CS-6186	58	MALE	III	LGG_IDHwt
TCGA-DU-8168	55	FEMALE	III	LGG_IDHmut-codel
TCGA-DU-6404	24	FEMALE	III	LGG_IDHwt
TCGA-CS-4943	37	MALE	III	LGG_IDHmut-non-codel
TCGA-HT-7469	30	MALE	III	LGG_IDHwt
TCGA-E1-5311	31	MALE	III	LGG_IDHmut-codel
TCGA-DU-5852	61	FEMALE	III	LGG_IDHwt
TCGA-FG-5965	39	FEMALE	II	LGG_IDHmut-non-codel
TCGA-HT-8114	36	MALE	III	LGG_IDHmut-non-codel
TCGA-FG-A4MW	63	MALE	III	LGG_IDHwt
TCGA-DU-7304	43	MALE	III	LGG_IDHmut-non-codel
TCGA-HT-8113	49	FEMALE	II	LGG_IDHmut-non-codel
TCGA-DU-5855	49	FEMALE	III	LGG_IDHmut-non-codel
TCGA-CS-6670	43	MALE	III	LGG_IDHmut-codel
TCGA-DU-A5TY	46	FEMALE	III	LGG_IDHwt
TCGA-CS-5397	54	FEMALE	III	LGG_IDHwt
TCGA-DU-7299	33	MALE	III	LGG_IDHmut-non-codel
TCGA-CS-6666	22	MALE	III	LGG_IDHmut-non-codel
TCGA-IK-7675	43	MALE	II	LGG_IDHmut-non-codel
TCGA-HT-7479	44	MALE	III	LGG_IDHmut-non-codel
TCGA-DU-A5TP	33	MALE	III	LGG_IDHmut-non-codel
TCGA-FG-A6J3	52	FEMALE	III	LGG_IDHmut-non-codel
TCGA-FG-5963	23	MALE	III	LGG_IDHwt
TCGA-E1-5319	48	FEMALE	II	LGG_IDHmut-codel
TCGA-DU-5849	48	MALE	II	LGG_IDHmut-codel
TCGA-CS-6188	48	MALE	III	LGG_IDHwt
TCGA-DU-7019	39	MALE	[Discrepancy]	LGG_IDHmut-non-codel
TCGA-IK-8125	62	MALE	III	LGG_IDHmut-codel
TCGA-HW-8319	34	FEMALE	III	LGG_IDHmut-non-codel
TCGA-DU-6402	52	MALE	III	LGG_IDHwt
TCGA-DB-5281	61	MALE	III	LGG_IDHmut-non-codel
TCGA-FG-5963	23	MALE	III	LGG_IDHwt
TCGA-DU-5871	37	FEMALE	II	LGG_IDHmut-non-codel
TCGA-FN-7833	25	MALE	III	LGG_IDHmut-non-codel
TCGA-HT-7855	39	MALE	III	LGG_IDHmut-non-codel
TCGA-HW-7487	39	MALE	II	LGG_IDHmut-codel
TCGA-HW-A5KL	42	FEMALE	II	LGG_IDHmut-non-codel
TCGA-HT-7874	41	FEMALE	III	LGG_IDHmut-codel
TCGA-DB-A4XF	41	FEMALE	III	LGG_IDHmut-non-codel
TCGA-DU-6408	23	FEMALE	III	LGG_IDHmut-non-codel
TCGA-DB-5273	33	MALE	III	LGG_IDHmut-non-codel
TCGA-E1-5307	62	FEMALE	III	LGG_IDHmut-non-codel
TCGA-DU-5847	34	FEMALE	III	LGG_IDHwt
TCGA-HT-A5R7	33	FEMALE	III	LGG_IDHmut-non-codel
TCGA-DU-8164	51	MALE	II	LGG_IDHmut-codel
TCGA-HT-7695	29	FEMALE	II	LGG_IDHmut-codel
TCGA-DB-A64P	40	MALE	III	LGG_IDHmut-codel
TCGA-FG-5965	39	FEMALE	II	LGG_IDHmut-non-codel
TCGA-HT-7482	18	FEMALE	II	LGG_IDHmut-non-codel
TCGA-HT-7884	44	FEMALE	II	LGG_IDHmut-non-codel
TCGA-DU-7018	57	FEMALE	III	LGG_IDHmut-codel
TCGA-DU-5874	62	FEMALE	II	LGG_IDHmut-codel
TCGA-CS-5395	43	MALE	II	LGG_IDHwt
TCGA-E1-5305	34	MALE	III	LGG_IDHmut-non-codel
TCGA-CS-6668	57	FEMALE	II	LGG_IDHmut-codel
TCGA-DU-8162	61	FEMALE	III	LGG_IDHwt
TCGA-DU-8158	57	FEMALE	III	LGG_IDHwt
TCGA-DU-6542	25	MALE	III	LGG_IDHmut-non-codel
TCGA-DB-A64Q	31	FEMALE	II	LGG_IDHmut-codel
TCGA-HT-7468	30	MALE	III	LGG_IDHmut-codel
TCGA-FG-5965	39	FEMALE	II	LGG_IDHmut-non-codel
TCGA-HT-7879	31	MALE	III	LGG_IDHmut-non-codel
TCGA-FG-6689	30	MALE	II	LGG_IDHmut-non-codel
TCGA-HT-7475	67	MALE	III	LGG_IDHmut-non-codel
TCGA-HT-7483	14	MALE	II	LGG_IDHmut-non-codel
TCGA-DH-5142	29	MALE	III	LGG_IDHmut-non-codel
TCGA-HT-7686	29	FEMALE	III	LGG_IDHmut-non-codel
TCGA-DU-6410	56	MALE	III	LGG_IDHmut-codel
TCGA-HW-7491	35	MALE	II	LGG_IDHmut-codel
TCGA-HT-7620	40	MALE	III	LGG_IDHmut-codel
TCGA-DH-5140	38	FEMALE	III	LGG_IDHwt
TCGA-E1-5302	41	MALE	III	LGG_IDHmut-non-codel
TCGA-HT-7606	30	FEMALE	II	LGG_IDHmut-non-codel
TCGA-DU-7009	32	FEMALE	II	LGG_IDHmut-codel
TCGA-DB-A64W	65	FEMALE	III	LGG_IDHmut-codel
TCGA-HW-8322	39	MALE	II	LGG_IDHmut-codel
TCGA-DU-6394	53	MALE	III	LGG_IDHmut-codel
TCGA-DU-7006	60	FEMALE	III	LGG_IDHwt
TCGA-DB-5274	37	FEMALE	III	LGG_IDHmut-codel
TCGA-DU-7008	41	FEMALE	II	LGG_IDHmut-non-codel
TCGA-HT-8013	37	FEMALE	II	LGG_IDHmut-non-codel
TCGA-DB-5277	34	MALE	III	LGG_IDHmut-non-codel
TCGA-DU-7015	41	FEMALE	II	LGG_IDHmut-non-codel
TCGA-DU-5853	29	MALE	II	LGG_IDHmut-non-codel
TCGA-HT-8564	47	MALE	III	LGG_IDHwt
TCGA-HT-7689	58	FEMALE	II	LGG_IDHmut-non-codel
TCGA-DU-8166	29	FEMALE	II	LGG_IDHmut-non-codel
TCGA-DU-8161	63	FEMALE	III	LGG_IDHwt
TCGA-HT-7856	35	MALE	III	LGG_IDHmut-codel
TCGA-HT-7677	53	MALE	III	LGG_IDHmut-codel
TCGA-DU-6406	59	FEMALE	III	LGG_IDHwt
TCGA-HT-7480	33	MALE	II	LGG_IDHmut-codel
TCGA-DU-7306	67	MALE	II	LGG_IDHmut-non-codel
TCGA-FG-7638	31	FEMALE	III	LGG_IDHmut-codel
TCGA-HT-A61C	66	MALE	III	LGG_IDHwt
TCGA-DU-6397	45	MALE	III	LGG_IDHmut-codel
TCGA-QH-A65R	38	FEMALE	III	LGG_IDHmut-codel
TCGA-HT-7688	59	MALE	III	LGG_IDHmut-non-codel
TCGA-HT-A5RA	65	FEMALE	III	LGG_IDHwt
TCGA-DB-5270	38	FEMALE	III	LGG_IDHmut-non-codel
TCGA-FG-6688	59	FEMALE	III	LGG_IDHwt
TCGA-DH-A66D	43	FEMALE	III	LGG_IDHmut-non-codel
TCGA-DU-7298	38	FEMALE	III	LGG_IDHmut-non-codel
TCGA-DU-A5TS	42	MALE	II	LGG_IDHmut-non-codel
TCGA-FG-6691	23	FEMALE	II	LGG_IDHmut-non-codel
TCGA-DU-6392	35	FEMALE	III	LGG_IDHwt
TCGA-FG-8191	30	MALE	III	LGG_IDHmut-non-codel
TCGA-FG-8181	23	MALE	III	LGG_IDHwt
TCGA-DH-A66B	52	MALE	III	LGG_IDHmut-non-codel
TCGA-HT-7476	26	MALE	II	LGG_IDHmut-non-codel
TCGA-DU-7013	59	MALE	III	LGG_IDHwt
TCGA-DU-6395	31	MALE	II	LGG_IDHmut-non-codel
TCGA-CS-5396	53	FEMALE	III	LGG_IDHmut-codel
TCGA-CS-5390	47	FEMALE	II	LGG_IDHmut-codel
TCGA-DU-6396	31	FEMALE	III	LGG_IDHmut-non-codel
TCGA-CS-4942	44	FEMALE	III	LGG_IDHmut-non-codel
TCGA-FG-7636	48	MALE	III	LGG_IDHmut-non-codel
TCGA-HW-7486	37	MALE	II	LGG_IDHmut-codel
TCGA-DU-A5TR	51	MALE	II	LGG_IDHmut-non-codel
TCGA-DU-6393	66	MALE	III	LGG_IDHmut-codel
TCGA-HT-A618	37	FEMALE	III	LGG_IDHmut-non-codel
TCGA-HT-A4DV	51	FEMALE	III	LGG_IDHmut-codel
TCGA-FG-8185	37	MALE	III	LGG_IDHmut-non-codel
TCGA-P5-A5F2	36	FEMALE	II	LGG_IDHmut-non-codel
TCGA-E1-5318	42	FEMALE	II	LGG_IDHmut-codel
TCGA-E1-5303	38	MALE	III	LGG_IDHmut-non-codel
TCGA-DB-5275	36	MALE	III	LGG_IDHmut-non-codel
TCGA-FG-5962	54	MALE	III	LGG_IDHmut-codel
TCGA-DB-5276	32	MALE	III	LGG_IDHmut-non-codel
TCGA-DU-7292	69	MALE	III	LGG_IDHwt
TCGA-DU-5870	34	FEMALE	II	LGG_IDHmut-codel
TCGA-P5-A5F4	35	FEMALE	III	LGG_IDHmut-non-codel
TCGA-HW-A5KK	64	MALE	III	LGG_IDHwt
TCGA-DB-A4XG	34	MALE	III	LGG_IDHmut-codel
TCGA-DH-5143	30	MALE	III	LGG_IDHmut-non-codel
TCGA-DU-6401	31	FEMALE	II	LGG_IDHmut-non-codel
TCGA-HT-7470	37	MALE	III	LGG_IDHmut-non-codel
TCGA-CS-6669	26	FEMALE	II	LGG_IDHwt
TCGA-FG-6692	63	MALE	III	LGG_IDHwt
TCGA-FG-8189	33	FEMALE	II	LGG_IDHmut-non-codel
TCGA-DB-A4XD	32	MALE	III	LGG_IDHmut-non-codel
TCGA-DU-7010	58	FEMALE	III	LGG_IDHmut-non-codel
TCGA-QH-A6CU	52	FEMALE	III	LGG_IDHmut-codel
TCGA-HT-8011	55	MALE	III	LGG_IDHwt
TCGA-DB-A4XB	38	MALE	III	LGG_IDHmut-non-codel
TCGA-DU-5872	43	FEMALE	II	LGG_IDHmut-non-codel
TCGA-DU-5854	57	FEMALE	III	LGG_IDHwt
TCGA-HW-8321	31	MALE	III	LGG_IDHmut-non-codel
TCGA-HT-A5RC	70	FEMALE	III	LGG_IDHwt
TCGA-DU-6403	60	FEMALE	III	LGG_IDHwt
TCGA-DU-A5TU	62	FEMALE	II	LGG_IDHmut-non-codel
TCGA-P5-A5F0	33	MALE	II	LGG_IDHmut-codel
